# Supplementary material for: Cohesin reconstitution and homologous recombination repair of DNA double-strand breaks in late mitosis
Source: eLife. 2025 Nov 11;13:RP92706. doi: 10.7554/eLife.92706 (PMC12604858; doi:10.7554/eLife.92706)
Supplement: Figure 1—source data 1. [file elife-92706-fig1-data1.zip]

Archive with 7 entries (7 files):
- Figure 1 - source data 1_Original blots/Fig1B_r1_myc.tiff
- Figure 1 - source data 1_Original blots/Fig1B_r1_PGK1.tiff
- Figure 1 - source data 1_Original blots/Fig1B_r2-r3_myc.TIF
- Figure 1 - source data 1_Original blots/Fig1B-C_r2-r3_pgk.TIF
- Figure 1 - source data 1_Original blots/Fig1C_r2-r3_HA.TIF
- Figure 1 - source data 1_Original blots/Fig1C-D_r1_HA.TIF
- Figure 1 - source data 1_Original blots/Fig1C-D_r1_pgk.TIF
