# Supplementary material for: Cohesin reconstitution and homologous recombination repair of DNA double-strand breaks in late mitosis
Source: eLife. 2025 Nov 11;13:RP92706. doi: 10.7554/eLife.92706 (PMC12604858; doi:10.7554/eLife.92706)
Supplement: Figure 2—source data 1. [file elife-92706-fig2-data1.zip]

Archive with 9 entries (9 files):
- Figure 2 - source data 1_Original blots/Figure2A acSmc3.Tif
- Figure 2 - source data 1_Original blots/Figure2A Scc1-3myc.Tif
- Figure 2 - source data 1_Original blots/Figure2A Smc1-6HA.Tif
- Figure 2 - source data 1_Original blots/Figure2B Chromatin_bound Scc1-3myc.Tif
- Figure 2 - source data 1_Original blots/Figure2B Chromatin_bound Smc1-6HA.Tif
- Figure 2 - source data 1_Original blots/Figure2B HH3.Tif
- Figure 2 - source data 1_Original blots/Figure2B Pgk1.Tif
- Figure 2 - source data 1_Original blots/Figure2B WCE Scc1-3myc.Tif
- Figure 2 - source data 1_Original blots/Figure2B WCE Smc1-6HA.Tif
