# Supplementary material for: Cohesin reconstitution and homologous recombination repair of DNA double-strand breaks in late mitosis
Source: eLife. 2025 Nov 11;13:RP92706. doi: 10.7554/eLife.92706 (PMC12604858; doi:10.7554/eLife.92706)
Supplement: Figure 2—figure supplement 1—source data 1. [file elife-92706-fig2-figsupp1-data1.zip]

Archive with 3 entries (3 files):
- Figure 2 - figure supplement 1 - source data 1_original blots/Fig2-FS1 acScmc3.Tif
- Figure 2 - figure supplement 1 - source data 1_original blots/Fig2-FS1 Scc1-3myc.Tif
- Figure 2 - figure supplement 1 - source data 1_original blots/Fig2-FS1 Smc1-6HA.Tif
