# Supplementary material for: Cohesin reconstitution and homologous recombination repair of DNA double-strand breaks in late mitosis
Source: eLife. 2025 Nov 11;13:RP92706. doi: 10.7554/eLife.92706 (PMC12604858; doi:10.7554/eLife.92706)
Supplement: Figure 2—figure supplement 2—source data 1. [file elife-92706-fig2-figsupp2-data1.zip]

Archive with 8 entries (8 files):
- Figure 2 - figure supplement 2 - source data 1_original blots/Fig2-FS2A acScm3.Tif
- Figure 2 - figure supplement 2 - source data 1_original blots/Fig2-FS2A HH3.Tif
- Figure 2 - figure supplement 2 - source data 1_original blots/Fig2-FS2A Pgk1.Tif
- Figure 2 - figure supplement 2 - source data 1_original blots/Fig2-FS2B Chromatin bound acScm3.Tif
- Figure 2 - figure supplement 2 - source data 1_original blots/Fig2-FS2B Chromatin bound Smc3-HA.Tif
- Figure 2 - figure supplement 2 - source data 1_original blots/Fig2-FS2B HH3.Tif
- Figure 2 - figure supplement 2 - source data 1_original blots/Fig2-FS2B WCE acScm3.Tif
- Figure 2 - figure supplement 2 - source data 1_original blots/Fig2-FS2B WCE Smc3-HA.Tif
