# Supplementary material for: Cohesin reconstitution and homologous recombination repair of DNA double-strand breaks in late mitosis
Source: eLife. 2025 Nov 11;13:RP92706. doi: 10.7554/eLife.92706 (PMC12604858; doi:10.7554/eLife.92706)
Supplement: Figure 3—source data 1. [file elife-92706-fig3-data1.zip]

Archive with 4 entries (4 files):
- Figure 3 - source data 1_Original blots/Fig 3B_Rad53.tiff
- Figure 3 - source data 1_Original blots/Fig 3D_HO-Flag and Rad53.tiff
- Figure 3 - source data 1_Original blots/Fig 3D_PGK1.tiff
- Figure 3 - source data 1_Original blots/Fig 3E_Southern blot.TIF
