# Supplementary material for: Cohesin reconstitution and homologous recombination repair of DNA double-strand breaks in late mitosis
Source: eLife. 2025 Nov 11;13:RP92706. doi: 10.7554/eLife.92706 (PMC12604858; doi:10.7554/eLife.92706)
Supplement: Figure 3—figure supplement 2—source data 1. [file elife-92706-fig3-figsupp2-data1.zip]

Archive with 9 entries (9 files):
- Figure 3 - figure supplement 2 - source data 1_original blots/Fig 3-SF2A_Southern blot Dyku70.TIF
- Figure 3 - figure supplement 2 - source data 1_original blots/Fig 3-SF2B. HO-Flag and Rad53.TIF
- Figure 3 - figure supplement 2 - source data 1_original blots/Fig 3-SF2B. PGK1.tif
- Figure 3 - figure supplement 2 - source data 1_original blots/Fig 3-SF2D. Southern blot Drad9.TIF
- Figure 3 - figure supplement 2 - source data 1_original blots/Fig 3-SF2E. HO-Flag and Rad53.TIF
- Figure 3 - figure supplement 2 - source data 1_original blots/Fig 3-SF2E. PGK1.TIF
- Figure 3 - figure supplement 2 - source data 1_original blots/Fig 3-SF2G. Southern blot Γêåmre11.tiff
- Figure 3 - figure supplement 2 - source data 1_original blots/Fig 3-SF2H. HO-Flag and Rad53.tiff
- Figure 3 - figure supplement 2 - source data 1_original blots/Fig 3-SF2H. PGK1.tif
