# Supplementary material for: Cohesin reconstitution and homologous recombination repair of DNA double-strand breaks in late mitosis
Source: eLife. 2025 Nov 11;13:RP92706. doi: 10.7554/eLife.92706 (PMC12604858; doi:10.7554/eLife.92706)
Supplement: Figure 4—source data 1. [file elife-92706-fig4-data1.zip]

Archive with 5 entries (5 files):
- Figure 4 - source data 1_Original blots/Fig4B_aid.TIF
- Figure 4 - source data 1_Original blots/Fig4B_myc.TIF
- Figure 4 - source data 1_Original blots/Fig4B_pgk.tif
- Figure 4 - source data 1_Original blots/Fig4C_r1.TIF
- Figure 4 - source data 1_Original blots/Fig4C_r2-r3.TIF
