# Supplementary material for: Cohesin reconstitution and homologous recombination repair of DNA double-strand breaks in late mitosis
Source: eLife. 2025 Nov 11;13:RP92706. doi: 10.7554/eLife.92706 (PMC12604858; doi:10.7554/eLife.92706)
Supplement: Figure 4—figure supplement 1—source data 1. [file elife-92706-fig4-figsupp1-data1.zip]

Archive with 4 entries (4 files):
- Figure 4 - figure supplement 1 - source data 1_original blots/Fig 4-FS1A. HO-Flag.Tif
- Figure 4 - figure supplement 1 - source data 1_original blots/Fig 4-FS1A. PGK1.TIF
- Figure 4 - figure supplement 1 - source data 1_original blots/Fig 4-FS1A. Rad53.tiff
- Figure 4 - figure supplement 1 - source data 1_original blots/Fig 4-FS1B. Southern blot.TIF
